# Supplementary material for: A Comprehensive Strategy for Stepwise Design of a Lab PROTOTYPE for the Removal of Emerging Contaminants in Water Using Cyclodextrin Polymers as Adsorbent Material
Source: Int J Mol Sci. 2024 Feb 29;25(5):2829. doi: 10.3390/ijms25052829 (PMC10931639; doi:10.3390/ijms25052829)
Supplement: Supplementary file 1 [file ijms-25-02829-s001.zip]

Archive with 1 entries (1 files):
- ijms-2802653-supplementary.pdf
